# Supplementary material for: Strategic Adaptive Management for Transparency, Accountability and Learning: Insights from More Than a Quarter Century of Practice
Source: Environ Manage. 2025 Sep 4;75(10):2521–39. doi: 10.1007/s00267-025-02272-5 (PMC12457525; doi:10.1007/s00267-025-02272-5)
Supplement: Supplementary file 1 — Supplementary information [file 267_2025_2272_MOESM1_ESM.xlsx]

## Sheet: Sheet1
Source			Type	1st auth nationality	Strand	Appl. context	Theme	Autors	Year	Title	reference	Reason for exclusion
WoS	Scopus	Authors
		1	report	South Africa	SANParks	Rivers		Rogers, K., and R. Bestbier.	1997	Development of a protocol for the definition of the desired state of riverine systems in South Africa	Department of Environmental Affairs and Tourism, Pretoria
		1	commentary	South Africa	SANParks	Conceptual	Science-mgmt partnership	Rogers, K.	1998	Managing science/management partnerships: a challenge of adaptive management	Conservation Ecology 2(2): R1
		1	article	South Africa	SANParks	Rivers		Rogers, K., and H.C. Biggs.	1999	Integrating indicators, endpoints and value systems in strategic management of the Kruger National Park	Freshwater Biology 41:439–451
		1	article	South Africa	SANParks	Rare antelope		Grant, C.C., van der Walt, J.L.	2000	Towards an adaptive management approach for the conservation of rare antelope in the Kruger National Park – outcome of a workshop held in May 2000	Koedoe 43
1	1		article	South Africa	Other	Catchment mgmt		Rogers, K., Roux, D. and Biggs, H.	2000	Challenges for catchment management agencies: lessons from bureaucracies, business and resource management	Water SA 26(4), pp.505-512
		1	commentary	South Africa	SANParks	Conceptual	Visioning	Rogers, K., Roux, D. and Biggs, H.	2000	The value of visions and art of visionaries	Conservation Ecology 4(1): r1
		1	chapter	South Africa	SANParks	PA mgmt		Biggs, H.C. and K.H. Rogers	2003	An adaptive system to link science, monitoring and management in practice	Pages 59-80 in J.T. du Toit, K.H. Rogers and H.C. Biggs, editors. The Kruger experience: Ecology and management of savanna heterogeneity. Island Press, Washington, D.C.
1	1		article	South Africa	SANParks	Invasive spp		Foxcroft, L.C.	2004	An Adaptive Management Framework for Linking Science and Management of Invasive Alien Plants	Weed Technology 18(sp1), pp. 1275-1277
		1	article	South Africa	SANParks	Rivers		Rogers, K.H.	2006	The real river management challenge: integrating scientists, stakeholders and service agencies	River Research and Applications, 22(2), pp.269-280.
		1	report	South Africa	SANParks	Rivers		Pollard, S.R., and D.R. du Toit.	2007	Guidelines for Strategic Adaptive Management. Experiences from managing the rivers of the Kruger National Park	UNEP-IUCN Report
		1	chapter	South Africa	SANParks	Elephant mgmt		Biggs, H.C., Slotow, R., Scholes, R.J., Carruthers, J., van Aarde, R., Kerley, G.H.I., Twine, G., Grobler, D.G., Berthshinger, H., Grant, C.C., Lötter, H.P.P., Blignaut, J., Hopkinson, L., Peel, M.	2008	Towards Integrated Decision-Making for Elephant Management	Pages 537-586 in R.J. Scholes, and K.G. Mennell, editors. Elephant management: A scientific assessment for South Africa. Wits University Press, Johannesburg.
		1	report	South Africa	SANParks	PA mgmt		Rogers, K., Sherwell, T.	2008	A framework for developing and implementing management plans for South African National Parks	https://www.sanparks.org/parks/kruger/conservation/scientific/key_issues/plans/adaptive/pdfs/sanp_managementplans.pdf
		1	article	South Africa	SANParks	PA mgmt		Venter, F.J., Naiman, R.J, Biggs, H.C. and Pienaar, D.J.	2008	The evolution of conservation management philosophy: Science, environmental change and social adjustments in Kruger National Park	Ecosystems 11:173−192
	1		article	South Africa	SANParks	Invasive spp		Foxcroft, L.C.	2009	Developing thresholds of potential concern for invasive alien species: hypotheses and concepts	Koedoe 51(1)
		1	article	South Africa	SANParks	Conceptual	Learning	Biggs, H., C. Breen, R. Slotow, S. Freitag, and M. Hockings	2011	How assessment and reflection relate to more effective learning in adaptive management	Koedoe 53(2)
1	1		article	South Africa	SANParks	Conceptual	TPCs	Biggs, H., Ferreira, S., Ronaldson, S.F. and Grant-Biggs, R.	2011	Taking stock after a decade: does the'thresholds of potential concern'concept need a socio-ecological revamp?	Koedoe 53(2)
1	1		article	South Africa	SANParks	Conceptual	Monitoring	Ferreira, S., Deacon, A., Sithole, H., Bezuidenhout, H., Daemane, M. and Herbst, M.	2011	From numbers to ecosystems and biodiversity: A mechanistic approach to monitoring	Koedoe 53(2)
1			article	South Africa	SANParks	Invasive spp		Foxcroft, L.C. and M. McGeoch.	2011	Implementing invasive species management in an adaptive management framework	Koedoe 53(2)
1	1		article	South Africa	SANParks	Conceptual	TPCs	Gaylard, A., Ferreira, S.	2011	Advances and challenges in the implementation of strategic adaptive management beyond the Kruger National Park – Making linkages between science and biodiversity management	Koedoe 53(2)
		1	article	South Africa	SANParks	Herbivores		Grant, R.C., Peel, M.J. and Bezuidenhout, H.	2011	Evaluating herbivore management outcomes and associated vegetation impacts	Koedoe 53(2)
		1	article	South Africa	SANParks	Conceptual	Syst Cons Plann	Holness, Biggs	2011	Systematic conservation planning and adaptive management	Koedoe 53(2)
1	1		article	Australia	Australia	Rivers		Kingsford, R.T., Biggs, H.C. and Pollard, S.R.	2011	Strategic adaptive management in freshwater protected areas and their rivers	Biological Conservation 144(4), 1194-1203.
1	1		article	South Africa	SANParks	Conceptual	Science support	Kruger, J.M. and MacFadyen, S.	2011	Science support within the South African National Parks adaptive management framework. Koedoe, 53(2), pp.172-178.	Koedoe 53(2)
		1	article	South Africa	SANParks	Conceptual	Monitoring	McGeoch, M.A., M. Dopolo, P. Novellie, H. Hendriks, S. Freitag, S. Ferreira, R. Grant, J. Kruger, H. Bezuidenhout, R.M. Randall, W. Vermeulen, T. Kraaij, I.A. Russell, M.H. Knight, S. Holness, and A. Oosthuizen	2011	A strategic framework for biodiversity monitoring in South African National Parks	Koedoe 53(2)
		1	article	South Africa	SANParks	Invertebrates		McGeoch, M.A., Sithole, H., Samways, M.J., Simaika, J.P., Pryke, J.S., Picker, M., Uys, C., Armstrong, A.J., Dippenaar-Schoeman, A.S., Engelbrecht, I.A. and Braschler, B.	2011	Conservation and monitoring of invertebrates in terrestrial protected areas	Koedoe 53(2)
		1	report	South Africa	Other	Freshwater ecosys.		McLoughlin, C., McKenzie, J., Rountree, M. and Grant, R.	2011	Implementation of Strategic Adaptive Management for freshwater protection under the South African National Water Policy	Water Research Commission Report No. 1797/1/11
1	1		article	South Africa	SANParks	Conceptual	Rivers, TPCs	McLoughlin, C.A., Deacon, A., Sithole, H. and Gyedu-Ababio, T.	2011	History, rationale, and lessons learned: thresholds of potential concern in Kruger National Park river adaptive management	Koedoe 53(2)
1	1		article	South Africa	SANParks	Rivers		Pollard, du Toit, Biggs	2011	River management under transformation: The emergence of strategic adaptive management of river systems in the Kruger National Park	Koedoe 53(2)
		1	article	South Africa	SANParks	Conceptual	Monitoring	Rebelo, T.G., Freitag, S., Cheney, C. and McGeoch, M.A.	2011	Prioritising species of special concern for monitoring in Table Mountain National Park: The challenge of a species-rich, threatened ecosystem	Koedoe 53(2)
		1	report	South Africa	Other	Water res mgmt		Rogers, K.H. and Luton, R.	2011	Strategic adaptive management as a framework for implementing integrated water resource management in South Africa	WRC Report No. KV 245/10. Water Research Commission, Pretoria, South Africa.
1	1		editorial	South Africa	SANParks	PA mgmt		Roux, D.J., and L.C. Foxcroft.	2011	The development and application of strategic adaptive management within South African National Parks.	Koedoe 53(2)
		1	article	South Africa	SANParks	Resource use		Scheepers, K., L. Swemmer, and W.J. Vermeulen.	2011	Applying adaptive management in resource use in South African National Parks: A case study approach	Koedoe 53(2)
		1	article	South Africa	SANParks	Conceptual	Mngmt interventions	Scholes, R.J. and Kruger, J.M.	2011	A framework for deriving and triggering thresholds for management intervention in uncertain, varying and time-lagged systems	Koedoe 53(2)
		1	article	Australia	SANParks	Conceptual	Learning	Stirzaker, R.J., Roux, D.J. and Biggs, H.C.	2011	Learning to bridge the gap between adaptive management and organisational culture	Koedoe 53(2)
		1	article	South Africa	SANParks	Resource use		Swemmer, L.K. and S. Taljaard	2011	SANParks, people and adaptive management: Understanding a diverse field of practice during changing times	Koedoe 53(2)
		1	article	South Africa	SANParks	Conceptual	Review	Van Wilgen, B.W., and H.C. Biggs	2011	A critical assessment of adaptive ecosystem management in a large savanna protected area in South Africa	Biological Conservation 144(4):1179-1187
		1	article	South Africa	SANParks	Fire mgmt		Van Wilgen, B.W., N. Govender, G.G. Forsyth, and T. Kraaij	2011	Towards adaptive fire management for biodiversity conservation: Experience in South African National Parks	Koedoe 53(2)
		1	report	Australia	Other	Freshwater ecosys.	IUCN Manual	Kingsford, R. T., and H. C. Biggs.	2012	Strategic adaptive management guidelines for effective conservation of freshwater ecosystems in and around protected areas of the world	IUCN WCPA Taskforce, Australian Wetlands and Rivers Centre, Sydney
1	1		article	Australia	Australia	Wetland mgmt		Saintilan, N. and Imgraben, S.	2012	Principles for the monitoring and evaluation of wetland extent, condition and function in Australia.	Environmental Monitoring and Assessment, 184, pp.595-606.
		1	article	South Africa	Australia	Wetland mgmt		Rogers, K., Saintilan, N., Colloff, M.J. and Wen, L.	2013	Application of thresholds of potential concern and limits of acceptable change in the condition assessment of a significant wetland	Environmental Monitoring and Assessment 185(10): 8583-8600.
1			article	Australia	Australia	River mgmt		Baumgartner, L.J., Conallin, J., Wooden, I., Campbell, B., Gee, R., Robinson, W.A. and Mallen‐Cooper, M.	2014	Using flow guilds of freshwater fish in an adaptive management framework to simplify environmental flow delivery for semi‐arid riverine systems	Fish and Fisheries, 15(3), pp.410-427.
1	1		article	South Africa	SANParks	Tourism		Biggs, D., Swemmer, L., Phillips, G., Stevens, J., Freitag, S., Grant R.	2014	The development of a tourism research framework by South African National Parks to inform management	Koedoe: African Protected Area Conservation and Science, 56(2), pp.1-9.
1	1		chapter	Australia	Australia	Wetland mgmt		Bino, G., Kingsford, R.T., Jenkins, K.	2014	Climate adaptation and adaptive management planning for the Macquarie Marshes: A wetland of international importance	Applied Studies in Climate Adaptation 9781118845011, pp. 95-106
1	1		article	South Africa	SANParks	PA mgmt		Freitag, S., Biggs, H., Breen, C.	2014	The spread and maturation of strategic adaptive management within and beyond South African national parks	Ecology and Society 19: 25
	1		article	Hungary	SANParks	Human–wildlife conflict		Anthony, B.P. and Swemmer, L.	2015	Co-defining program success: Identifying objectives and indicators for a livestock damage compensation scheme at Kruger National Park, South Africa.	Journal for Nature Conservation, 26, pp.65-77.
1			article	Australia	Australia	Conceptual	Learning	McLoughlin, C.A. and Thoms, M.C.	2015	Integrative learning for practicing adaptive resource management	Ecology and Society, 20(1).
1	1		article	South Africa	SANParks	Resource use	Benefit sharing	Swemmer, L., Grant, R., Annecke, W. and Freitag-Ronaldson, S.	2015	Toward more effective benefit sharing in South African National Parks	Society & Natural Resources, 28(1), pp.4-20.
		1	report	South Africa	E Cape	Landscape restoration		Fabricius, C.; Biggs, H.C.; Powell, M.	2016	Research investment strategy: Ntabelanga and Lalini Ecological Infrastructure Project (NLEIP).	Department of Environmental Science, Rhodes University: Grahamstown.
1	1		article	South Africa	SANParks	Conceptual	Governance	Novellie P., H. Biggs, and D. Roux	2016	National laws and policies can enable or confound adaptive governance: Examples from South African national parks	Environmental Science and Policy 66:40-46.
		1	chapter	Australia	Australia	River mgmt		Parsons, M., Thoms, M.C., Flotemersch, J., Reid, M.	2016	Monitoring the Resilience of Rivers as Social-Ecological Systems: A Paradigm Shift for River Assessment in the Twenty-First Century	Gilvear, D.J., Greenwood, M.T., Thoms, M.C., Wood, P.J. (Eds). River Science: Research and Management for the 21st Century, pp. 197-220
1			chapter	Australia	Australia	River mgmt		Kingsford, R.T., D.J. Roux, C.A. McLoughlin, and J. Conallin, J.	2017	Strategic Adaptive Management (SAM) of intermittent rivers and ephemeral streams	Pages 535-562 in T. Datry, N. Bonada, and A. Boulton, editors. Intermittent Rivers and Ephemeral Streams: Ecology and Management. Academic Press, Burlington
	1		article	South Africa	E Cape	Landscape mgmt	Rural livelihoods	Cockburn, J., Palmer, C.T.G., Biggs, H. and Rosenberg, E.	2018	Navigating Multiple Tensions for Engaged Praxis in a Complex Social-Ecological System	Land, 7(4), p.129.
1	1		article	Australia	Australia	River mgmt	SES	Conallin, J., Campbell, J. and Baumgartner, L.	2018	Using strategic adaptive management to facilitate implementation of environmental flow programs in complex social-ecological systems	Environmental Management, 62(5), pp.955-967.
1	1		article	Australia	Australia	River mgmt	TPCs	Conallin, J., McLoughlin, C.A., Campbell, J., Knight, R., Bright, T. and Fisher, I.	2018	Stakeholder participation in freshwater monitoring and evaluation programs: applying thresholds of potential concern within environmental flows	Environmental Management, 61(3), pp.408-420.
		1	report	South Africa	Other	Water services		Frame, JDG, Clifford-Holmes, JK, Dr K Winter, K. & Davies, J.	2018	The application of strategic adaptive management in the water services sector	Water Research Commission No. 1123b/1/17
1	1		article	South Africa	Other	Conceptual	Evidence-based conservation	Gillson, L., Biggs, H., Smit, I.P., Virah-Sawmy, M. and Rogers, K.	2018	Finding common ground between adaptive management and evidence-based approaches to biodiversity conservation	Trends in Ecology and Evolution 34(1)
		1	article	Australia	Australia	Agric landscapes	USA	Kreiling, R.M., Thoms, M.C. and Richardson, W.B.	2018	Beyond the edge: linking agricultural landscapes, stream networks, and best management practices.	Journal of Environmental Quality, 47(1), pp.42-53.
1	1		report	South Africa	E Cape	Landscape mgmt		Palmer, C., Rogers, K., Holleman, H. and Wolff, M.	2018	How to use Strategic Adaptive Management (SAM) and the Adaptive Planning Process (APP) to build a shared catchment future	Handbook 8. WRC Project K5/2248, Water Research Commission, Pretoria, South Africa.
		1	report	South Africa	E Cape	IWRM		Palmer, C.G., Munnik, V., du Toit, D., Rogers, K.H., Pollard, S., Hamer, N., Weaver, M., Retief, H., Sahula, A. and O’Keeffe, J.H.,	2018	Practising Adaptive IWRM (Integrated Water Resources Management) in South Africa. Pretoria, South Africa.	Water Research Commission Report No. 2248/1/18
		1	article	South Africa	E Cape	Learning	Green Economy	Rosenberg, E., Lotz-Sisitka, H.B. and Ramsarup, P.	2018	The green economy learning assessment South Africa: Lessons for higher education, skills and work-based learning.	Higher Education, Skills and Work-Based Learning 8(3): 243-258
1	1		article	Australia	Aust (USA)	Groundwater	SES, Pecific Island States	Bouchet, L., Thoms, M.C. and Parsons, M.	2019	Groundwater as a social-ecological system: A framework for managing groundwater in Pacific Small Island Developing States.	Groundwater for Sustainable Development, 8, pp.579-589.
1	1		article	Australia	Australia	Desert ecosystem restoration		Kingsford, R.T., West, R.S., Pedler, R.D., Keith, D.A., Moseby, K.E., Read, J.L., Letnic, M., Leggett, K.E. and Ryall, S.R.	2020	Strategic adaptive management planning—Restoring a desert ecosystem by managing introduced species and native herbivores and reintroducing mammals	Conservation Science and Practice, p.e268.
1	1		article	Australia	Australia	Conceptual	Learning	McLoughlin, C.A., Thoms, M.C. and Parsons, M.	2020	Reflexive learning in adaptive management: A case study of environmental water management in the Murray Darling Basin, Australia	River Res Applic 36:681–694
1	1		article	South Africa	SANParks	Accounting		Samkin, G., Wingard, C.	2020	Understanding systemic change in the context of the social and environmental disclosures of a conservation organisation in a developing country	Accounting, Auditing and Accountability Journal 34(5), pp. 1275-1304
1			article	South Africa	SANParks	Megaherbivores	Drought responses	Smit, I.P.J., M.J.J Peel, S.M. Ferreira, C. Greaver, D.J. Pienaar.	2020	Megaherbivore responses to droughts under different management regimes: Lessons from a large African savanna	African Journal of Range and Forage Science
		1	article	Australia	Australia	River and wetland		Kingsford, R.T.; McLoughlin, C.A.; Brandle, R.; Bino, G.; Cockayne, B.; Schmarr, D.; Gotch, T.; Norris, V.; McCann, J. . S	2021	Adaptive Management of Malkumba-Coongie Lakes Ramsar Site in Arid Australia—A Free Flowing River and Wetland System	Sustainability, 13, 3043. https://doi.org/10.3390/su13063043
		1	article	Australia	SANParks	River mgmt	Learning	McLoughlin, C.A., Riddell, E.S., Petersen, R.M. & Venter, J.	2021	Adaptive and transformative learning in environmental water management: Implementing the Crocodile River’s Ecological Reserve in Kruger National Park, South Africa	Koedoe 63(1), a1663. https://doi.org/10.4102/koedoe.v63i1.1663
1	1		article	South Africa	Other	Woodland restoration	Livelihoods	Moyo, H., Slotow, R., Rouget, M., Mugwedi, L., Douwes E., Tsvuura, Z. and Tshabalala. T.	2021	Adaptive management in restoration initiatives: Lessons learned from some of South Africa’s projects	South African Journal of Botany 139: 352-361
	1		article	South Africa	SANParks	PA management	Stakeholder engagement	Roux DJ, Nel JL, Freitag S, Novellie P and Rosenberg, E.	2021	Evaluating and reflecting on coproduction of protected area management plans	Conservation Science and Practice 3(11): e542. https://doi.org/10.1111/csp2.542
1	1		article	South Africa	SANParks	Conceptual	Learning	Roux DJ, Novellie P, Smit IPJ, De Kraker J, Mc Culloch-Jones S, Dziba LE, Freitag S and Pienaar DJ	2022	Appraising strategic adaptive management as a process of organizational learning	Journal of Environmental Management 301: 113920. https://doi.org/10.1016/j.jenvman.2021.113920
1			article	South Africa	SANParks	Fire mgmt		van Wilgen, B.W., Strydom, T., Simms, C. and Smit, I.P.J	2022	Research, monitoring, and reflection as a guide to the management of complex ecosystems: The case of fire in the Kruger National Park, South Africa	Conservation Science and Practice, 4(4), p.e12658.
1	1		article	South Africa	E Cape	Concp/Syn		Palmer, C., Tanner, J., Akanmu, J., Alamirew, T., Bamutaze, Y., Banadda, N., Cleaver, F., Faye, S., Kabenge, I., Kane, A., Longe, E., Nobert, J., Nsengimana, V., Speight, V., Weston, S., Winter, K., Woldu, Z.	2023	The Adaptive Systemic Approach: Catalysing more just and sustainable outcomes from sustainability and natural resources development research	River Research and Applications
		1	article	South Africa	SANParks	Governance		Roux DJ, Taplin M, Smit IPJ, Novellie P, Russell I, Nel JL, Freitag S and Rosenberg E.	2023	Co-Producing Narratives and Indicators as Catalysts for Adaptive	Environmental Management 72: 1111–1127 https://doi.org/10.1007/s00267-023-01884-z
1	1		article	South Africa	SANParks	Fire management		Strydom, T., Smit, I.P.J., Govender, N., Coetsee, C., Singh, J., Davies, A.B., van Wilgen, B.W.	2023	High-intensity fires may have limited medium-term effectiveness for reversing woody plant encroachment in an African savanna	Journal of Applied Ecology (In press)
34	32	36
		5	articles added through snowball reading													cumulative
														1997	1	1
														1998	1	2
														1999	1	3
														2000	3	6
														2001	0	6
														2002	0	6
														2003	1	7
														2004	2	9
														2005	0	9
														2006	1	10
														2007	1	11
														2008	3	14
														2009	1	15
														2010	0	15
														2011	24	39
														2012	2	41
														2013	2	43
														2014	6	49
														2015	4	53
														2016	4	57
														2017	2	59
														2018	7	66
														2019	3	69
														2020	6	75
														2021	6	81
														2022	4	85
														2023	2	87
															87
